# Supplementary material for: Deficiencies of Inducible Costimulator (ICOS) During Chronic Infection with Toxoplasma gondii Upregulate the CD28-Dependent Cytotoxicity of CD8+ T Cells and Their Effector Function Against Tissue Cysts of the Parasite
Source: Cells. 2024 Dec 3;13(23):1998. doi: 10.3390/cells13231998 (PMC11640114; doi:10.3390/cells13231998)
Supplement: Supplementary file 1 [file cells-13-01998-s001.zip]

Archive with 1 entries (1 files):
- cells-3239073-supplementary.pdf
